# Supplementary material for: Machine learning integration identifying an eight-gene diagnostic signature for acute mountain sickness
Source: Front Med (Lausanne). 2025 Nov 18;12:1688025. doi: 10.3389/fmed.2025.1688025 (PMC12669163; doi:10.3389/fmed.2025.1688025)
Supplement: Supplementary file 1 [file Data_Sheet_1.zip]

Archive with 9 entries (9 files):
- SP20251011.docx
- Table S1 The primer of AMS related gene signatures.xlsx
- Table S2 The differentially expressed genes were identified in MD between the AMS and control groups.xlsx
- Table S3 The differentially expressed genes were identified in PLT between the AMS and control groups.xlsx
- Table S4 The differentially expressed genes based on bulk RNA-seq between AMS and control groups.xlsx
- Table S5 Identification of AMS-Associated genes by WGCNA of bulk RNA-Seq Data.xlsx
- Table S6 The calibration of the model were assessed by the Hosmer¿CLemeshow test and Brier score.xlsx
- Table S7 Model performance on training and validation sets.xlsx
- Table S8 The Diagnostic Models of AMS.xlsx
