# Supplementary material for: Machine learning integration identifying an eight-gene diagnostic signature for acute mountain sickness
Source: Front Med (Lausanne). 2025 Nov 18;12:1688025. doi: 10.3389/fmed.2025.1688025 (PMC12669163; doi:10.3389/fmed.2025.1688025)
Supplement: Supplementary file 1 [file Data_Sheet_1.zip › Table S1 The primer of AMS related gene signatures.xlsx]

## Sheet: Sheet1
Table S1 The primer of AMS related gene signatures.
Symbol	Forward Primer	Reverse Primer
ATP6V0C	CAACGCTGCGGAGATCCAGA	ACGGCGAAAAACGAAGCATAC
BCL2A1	CTACGACAGCAAATTGCCCC	TGATTGTGCCATTTCCCCCAG
CD52	GCATCCAGCAACATAAGCGG	GCTGAGACGTGTCACCTCAA
CSTA	AAACCCGCCACTCCAGAAAT	TTATCACCTGCTCGTACCTTAAT
GZMA	AAGAGACTCGTGCAATGGAGA	AAGGCCAAAGGAAGTGACCC
HINT1	GCCGAGATGGCAGATGAGAT	GAAAGCAAGGCACCGGTCA
PFDN5	GGAGTTCTTGTCCACGTCCA	TCCACATCATGCAGCTTCCC
RNF11	GAACTGCCTCAAATCCCCCA	CGAGTCTGGCTAGGTGTTGG
GAPDH	CTTTGGTATCGTGGAAGGACTC	GTAGAGGCAGGGATGATGTTCT
