# Supplementary material for: Machine learning integration identifying an eight-gene diagnostic signature for acute mountain sickness
Source: Front Med (Lausanne). 2025 Nov 18;12:1688025. doi: 10.3389/fmed.2025.1688025 (PMC12669163; doi:10.3389/fmed.2025.1688025)
Supplement: Supplementary file 1 [file Data_Sheet_1.zip › Table S2 The differentially expressed genes were identified in MD between the AMS and control groups.xlsx]

## Sheet: Sheet1
Table S2 The differentially expressed genes were identified in MD between the AMS and control groups
Id	adj.P.Val	logFC
RPS4Y1	0	-0.924749
TMEM176A	0	-1.01157
TMEM176B	0	-1.40771
IER3	0	-1.40833
RETN	1.37614e-254	-0.909298
PPIF	1.05872e-252	-0.741247
ABCA1	1.56853e-201	-0.669644
IFITM1	3.86059e-198	1.11714
PLIN2	9.77271e-198	-0.911597
TOM1	2.3648e-196	-0.643414
NFKBIA	7.02705e-194	-1.24472
PLK3	1.99635e-191	-0.50265
IRAK2	6.13708e-190	-0.384416
FOSB	1.59332e-186	-0.659526
SLC11A1	4.00034e-184	-0.691187
NINJ1	3.79326e-182	-0.72039
ID2	7.41873e-182	-0.993998
OLR1	1.45569e-180	-0.294502
TREM1	6.28592e-180	-0.667498
KDM6B	4.58342e-178	-0.614039
ITGA5	4.24943e-176	-0.450586
MAP3K8	2.54387e-174	-0.692011
CSRNP1	9.44603e-174	-0.466055
SLC25A37	1.3471e-172	-0.542866
BHLHE40	5.86037e-169	-0.641174
CCL3	3.38623e-167	-1.36267
NLRP3	1.54248e-162	-0.710225
SAT1	3.54301e-160	-0.78031
RASGEF1B	4.32653e-157	-0.53526
RBFOX2	1.00449e-156	0.671787
FTH1	2.59654e-155	-0.566801
GADD45B	1.17059e-153	-0.778235
RGCC	2.18542e-152	-0.611567
MAFB	2.21734e-151	-0.813049
SKIL	1.4925e-150	-0.404606
SPI1	1.48748e-148	-0.676375
CEBPB	9.20436e-147	-0.608377
SRGN	5.94718e-146	-0.606033
SLC43A2	2.10827e-142	-0.504029
SNHG5	1.28578e-140	-0.505059
ADAM17	3.45825e-139	-0.530106
CDKN1A	7.5854e-139	-0.824606
DSE	3.83458e-137	-0.403036
MIR23AHG	1.3211e-136	-0.624357
NKG7	6.37056e-136	1.02433
IL32	1.54893e-135	0.854555
LAPTM5	1.56763e-135	-0.469685
PPDPF	5.38633e-134	0.704647
GABARAPL1	5.9061e-134	-0.432095
TKT	2.79675e-131	-0.59708
RNF19B	1.21582e-130	-0.406352
ENSG00000257764	5.83791e-130	-0.436099
RPS29	3.52214e-129	0.65605
CD83	5.12961e-129	-0.650821
CCL3L3	3.5939e-128	-1.29208
CCL4L2	4.11729e-127	-0.699924
CD3E	8.00818e-125	0.660038
TXNIP	4.17658e-124	0.70937
EEPD1	6.65449e-124	-0.379327
PLEK	1.06326e-122	-0.693955
TYROBP	1.17762e-122	-0.510137
MCL1	3.82825e-122	-0.679214
IFNGR2	2.92588e-121	-0.580785
PTPRCAP	5.97861e-121	0.608141
UPP1	8.08377e-121	-0.422616
PNP	8.86615e-121	-0.335514
OSM	1.85549e-119	-0.47946
CCL5	3.80128e-119	0.924513
MT-CO3	4.37676e-119	0.751666
EHD1	5.93421e-118	-0.374829
MT-CO1	1.11387e-117	0.694286
GNLY	2.18755e-117	0.731727
MYO9B	3.10215e-117	-0.482272
ICAM1	2.0665e-116	-0.49775
RPS2	6.16118e-116	-0.480266
ZFP36L2	6.61678e-116	0.602869
PLAUR	1.23517e-115	-0.709434
ANPEP	3.35211e-115	-0.455968
PPP1R15A	1.93053e-114	-0.614958
ITGAX	1.12521e-113	-0.452889
HIF1A	3.95865e-113	-0.625325
CST7	3.70428e-112	0.596709
MALAT1	7.41629e-112	0.772924
SOD2	8.81417e-112	-0.712287
PIK3R5	2.47786e-110	-0.570317
BCL3	9.9825e-109	-0.35822
MT-CO2	1.38908e-108	0.687611
MT-ND5	1.11589e-107	0.664283
KLF4	5.97477e-107	-0.460598
ELL	3.1853e-106	-0.336578
JUND	3.50118e-106	-0.49707
IL1B	3.74652e-106	-1.07545
PER1	5.1048e-106	-0.393533
TBC1D22A-DT	1.10329e-105	-0.302992
CTSB	4.347e-105	-0.505808
ATP2B1	1.52029e-104	-0.637829
CTSH	8.05768e-104	-0.450396
FCN1	1.10871e-102	-0.523247
DDIT3	2.08607e-102	-0.387876
PSAP	5.06684e-102	-0.533962
PHACTR1	7.23923e-102	-0.413749
CTSW	1.36884e-101	0.546272
S100A9	1.0772e-100	-0.844343
ATP13A3	2.41806e-100	-0.327607
MAILR	1.15657e-99	-0.322192
NCF2	1.12152e-98	-0.470621
RPS26	4.31002e-98	0.570766
FTL	8.94694e-98	-0.42336
GZMH	1.20248e-97	0.536488
SERPINA1	1.25833e-97	-0.632192
RPS9	1.5146e-97	-0.366671
IRAK3	1.7853e-97	-0.41162
PLXDC2	1.7905e-97	-0.533486
NCOR2	5.76272e-97	-0.355406
CSF3R	8.78896e-97	-0.600267
ASAH1	1.07702e-96	-0.491765
CTNNB1	6.48501e-96	-0.480208
RPS27	1.0005e-94	0.499802
JARID2	1.75286e-94	-0.608936
ZBTB43	1.12161e-93	-0.312693
MIDN	3.01284e-93	-0.434504
RILPL2	3.78011e-93	-0.418705
ACSL1	4.17359e-93	-0.58427
IL2RG	4.81818e-93	0.524295
CLEC7A	1.56751e-92	-0.440161
LAMTOR4	2.05601e-92	-0.426419
ARL4A	2.30055e-92	-0.372454
GZMB	3.93337e-92	0.543901
ETS2	1.0179e-91	-0.351582
DENND5A	1.12611e-91	-0.420997
MT-ND4L	1.96326e-91	0.70211
ZMIZ1	3.58063e-91	-0.352751
KLF10	6.11433e-91	-0.440127
CD68	9.73406e-91	-0.504401
C19orf38	3.71439e-90	-0.384103
CHMP4B	4.03152e-90	-0.338784
EAF1	4.56396e-90	-0.307348
GAS5	7.17112e-89	-0.43155
TMEM14C	5.5674e-88	-0.325069
MID1IP1	7.70527e-88	-0.315106
CHST15	7.9409e-88	-0.377488
TNFAIP2	9.80133e-88	-0.45863
TRIB1	1.1596e-87	-0.36333
HLA-DQB1	2.61426e-87	-0.482395
FCGRT	3.11426e-87	-0.435908
NFKB1	1.04873e-86	-0.444004
GPCPD1	3.40368e-86	-0.495034
FOXO3	6.98987e-86	-0.372141
GPR132	1.09716e-85	-0.304133
AHR	1.57047e-85	-0.422001
COTL1	1.58489e-85	-0.559813
HBEGF	7.93877e-85	-0.423165
TNIP1	1.74629e-84	-0.353146
STK24	3.10173e-84	-0.297729
SQSTM1	6.05448e-84	-0.468002
CARD19	9.36824e-84	-0.32506
TSPO	1.5061e-83	-0.473026
ATP6V1F	2.28498e-83	-0.422512
LCP2	6.26439e-83	-0.464402
GRINA	8.01572e-83	-0.373122
PTPN12	1.66894e-82	-0.342916
LUCAT1	2.25513e-82	-0.441535
CD69	2.49979e-82	0.526503
NFKBID	2.78964e-82	-0.294864
PFKFB3	3.29465e-82	-0.359394
NEDD9	1.00831e-81	-0.358094
CTSS	1.466e-81	-0.414889
PLEC	2.83104e-81	-0.370064
EIF1	2.92849e-81	-0.294217
STXBP2	3.02866e-81	-0.452941
MAP3K2	3.11766e-81	-0.354041
BCL2A1	7.08882e-81	-0.430607
STX11	2.61729e-80	-0.402088
MAPKAPK2	1.11636e-79	-0.274506
IRF2BP2	1.16217e-79	-0.33904
ATP2B1-AS1	1.97174e-79	-0.464128
MT-CYB	2.10764e-79	0.623368
METRNL	2.17771e-79	-0.277678
GNAI2	3.71066e-79	-0.39264
JMJD6	1.1187e-78	-0.256792
GPX1	1.31709e-78	-0.498535
UBE2R2	2.80473e-78	-0.361166
AMPD2	3.38266e-78	-0.29006
ATP6V0C	6.68956e-78	-0.427444
APLP2	1.11625e-77	-0.447106
ATF4	2.33232e-77	-0.31474
RPL41	4.28164e-77	0.38898
EIF4A1	4.50598e-77	-0.40696
MYADM	8.98676e-77	-0.431632
RBM47	1.08846e-76	-0.449163
MT-ATP8	1.54832e-76	0.643669
DAPK1	6.69944e-76	-0.309026
VASP	1.12888e-75	-0.384495
FNDC3B	1.41065e-75	-0.441691
IVNS1ABP	1.4236e-75	-0.306121
CD44	2.31356e-75	-0.475872
BLVRB	2.64155e-75	-0.404908
MAPK6	3.14443e-75	-0.264883
CTSZ	3.63362e-75	-0.339056
CTSD	5.56679e-75	-0.434322
ARRB2	2.31055e-74	-0.408958
FGR	8.00651e-74	-0.394157
SMAD3	1.16033e-73	-0.366896
RPS21	2.21005e-73	0.387638
SERTAD1	3.08821e-73	-0.261318
RAC1	4.99916e-73	-0.362844
CEBPD	6.06027e-73	-0.41232
SNHG15	6.36089e-73	-0.285917
FMNL1	1.57213e-72	-0.351348
IER5	1.8802e-72	-0.267907
PLEKHO2	3.09473e-72	-0.255833
RPS4X	3.91091e-72	0.434648
B2M	5.82647e-72	0.302787
ARAP1	1.17528e-71	-0.319401
ZFAND5	1.21759e-71	-0.351327
ID1	2.5554e-71	-0.317667
IL1RAP	2.86763e-71	-0.284711
QSOX1	3.02817e-71	-0.253493
RARA	3.11889e-71	-0.297153
MARCKSL1	4.09886e-71	-0.29144
NFKB2	4.25743e-71	-0.270551
SERPINB9	1.15377e-70	-0.395328
GAB2	4.98655e-70	-0.421724
LGALS3	8.15451e-70	-0.442277
NXT1	1.63265e-69	-0.269029
PRF1	8.63232e-69	0.475688
CD300LF	9.45476e-69	-0.273553
INSIG1	1.93653e-68	-0.337349
UBXN11	2.20855e-68	-0.288791
SPAG9	3.05799e-68	-0.318773
ATP6V0B	3.61614e-68	-0.368487
SRSF5	5.01353e-68	-0.370404
CYRIA	6.25755e-68	-0.359831
PTPRE	7.35271e-68	-0.426589
THEMIS2	1.04129e-67	-0.335369
AQP9	1.30115e-67	-0.351225
RPS3A	1.37751e-67	-0.285713
C15orf48	1.6968e-67	-0.394225
NFKBIZ	3.58503e-67	-0.582112
LST1	6.38828e-67	-0.430981
HCK	7.41884e-67	-0.378762
PILRA	8.77337e-67	-0.363849
TNFSF13	2.00816e-66	-0.300438
TNFRSF1B	2.31531e-66	-0.410091
CD58	3.45587e-66	-0.311339
FGFBP2	4.82216e-66	0.411425
CXCL8	5.49449e-66	-0.558355
PID1	5.63334e-66	-0.377077
CD93	1.04418e-65	-0.265437
ECE1	1.15274e-65	-0.260608
TLR2	3.27681e-65	-0.31496
SERPINB1	3.35983e-65	-0.408299
MACROH2A1	3.68846e-65	-0.33352
GSTO1	2.49254e-64	-0.323945
ERGIC1	2.62456e-64	-0.277814
LY86	8.08143e-64	-0.309996
GNB2	2.62482e-63	-0.344483
CFD	6.12541e-63	-0.371056
TICAM1	7.69084e-63	-0.250036
MAP2K3	5.03294e-62	-0.270156
JAML	2.00206e-61	-0.327638
RIPK2	8.66573e-61	-0.286548
PTK2B	9.81561e-61	-0.311988
FOS	1.46349e-60	0.512739
LILRB2	2.40808e-60	-0.348419
TCIRG1	3.21048e-60	-0.297675
MT-ND3	3.59937e-60	0.549638
PDE4B	7.4033e-60	-0.348782
SYK	1.36842e-59	-0.32842
CD14	1.96568e-59	-0.429566
YBX3	2.58846e-59	-0.262841
NPC2	3.28423e-59	-0.368414
CSF2RA	3.5031e-59	-0.271148
ZNF385A	4.56172e-59	-0.293556
LSP1	6.11184e-59	-0.314421
DOCK4	1.05511e-58	-0.250084
RBPJ	1.30087e-58	-0.29632
RAPGEF1	1.31521e-58	-0.280015
RELT	1.5235e-58	-0.258442
NUP214	2.68971e-58	-0.311628
VSIR	3.35429e-58	-0.412335
FCER1G	3.47601e-58	-0.347528
RPS11	3.74466e-58	-0.324732
HMOX1	6.43936e-58	-0.331829
IQSEC1	6.55059e-58	-0.284488
CSTA	7.61452e-57	-0.345362
C15orf39	8.72643e-57	-0.254571
DUSP1	1.42756e-56	0.42373
BRI3	1.85679e-56	-0.260743
PITPNA	2.37681e-56	-0.25797
RNASEK	2.61298e-56	-0.305999
FPR1	2.75351e-56	-0.321374
RAB24	4.22477e-56	-0.267663
EVL	4.24639e-56	0.410195
FBP1	5.86948e-56	-0.2665
JUN	1.30487e-55	0.399004
ALOX5	1.72506e-55	-0.29175
LGALS9	1.89675e-55	-0.283549
GRN	1.98115e-55	-0.350209
CNPY3	2.52687e-55	-0.30287
VCAN	3.95952e-55	-0.509613
AGTRAP	5.02456e-55	-0.306073
TGFB1	1.03345e-54	-0.324545
NEAT1	1.26323e-54	-0.437136
EMILIN2	2.83102e-54	-0.262129
DMXL2	4.80592e-54	-0.314569
LYZ	5.01362e-54	-0.528035
PGD	5.22229e-54	-0.315763
RNASE6	9.53437e-54	-0.257161
SLC25A6	9.98205e-54	-0.322765
NFAT5	1.03927e-53	-0.295894
PELATON	1.13319e-53	-0.461569
BID	1.15078e-53	-0.296599
RNF130	1.86985e-53	-0.307763
PTPRC	2.02284e-53	0.464598
MYO1F	3.76573e-53	-0.341429
GZMA	3.94836e-53	0.408031
TNF	6.08464e-53	-0.283969
RAB20	6.68294e-53	-0.252366
CD247	7.16563e-53	0.459986
CST3	7.39794e-53	-0.333717
SAT2	7.98074e-53	-0.256229
TALDO1	1.03488e-52	-0.342423
HSPA8	1.28816e-52	0.378163
SDCBP	1.50931e-52	-0.313392
CD302	1.57925e-52	-0.302284
PRAM1	1.60916e-52	-0.257272
MED13L	1.61356e-52	-0.3366
CAPG	2.55711e-52	-0.294947
PTAFR	4.63909e-52	-0.264557
LILRB3	5.1273e-52	-0.256833
IFI30	8.76105e-52	-0.333517
ZSWIM6	1.28192e-51	-0.307562
SRRM2	1.37756e-51	-0.279538
RABGEF1	1.80158e-51	-0.309886
ATP6V0D1	1.97829e-51	-0.263477
MYL12A	2.15444e-51	0.403357
ALKBH7	2.46703e-51	-0.266621
SARAF	2.77206e-51	0.430668
RELB	3.49916e-51	-0.284193
CALM1	4.18994e-51	0.415245
FNIP1	4.43742e-51	-0.250474
BACH1	9.51091e-51	-0.292099
ZFAS1	1.02352e-50	-0.29911
SLC7A7	1.34174e-50	-0.27059
CFP	2.99719e-50	-0.281708
PFDN5	4.30901e-50	-0.25707
EFHD2	4.72784e-50	-0.285423
LYN	5.07649e-50	-0.329481
IFNGR1	6.61283e-50	-0.267026
STK10	8.75094e-50	-0.308234
SF3B5	9.43658e-50	-0.258227
ARHGDIA	3.34451e-49	-0.266255
ANXA5	6.54763e-49	-0.319334
SEC11A	7.44719e-49	-0.296479
CD48	2.43315e-48	-0.281764
CD300E	5.38085e-48	-0.290056
CD63	1.75334e-47	-0.289265
PRKAG2	2.56916e-47	-0.258933
GLUL	3.33041e-47	-0.288305
S100A12	3.49862e-47	-0.408964
GPX4	3.92022e-47	-0.296886
DUSP6	5.64567e-47	-0.391205
TBXAS1	9.71625e-47	-0.281516
QKI	1.01085e-46	-0.26751
MS4A6A	1.28405e-46	-0.329869
AIF1	1.85081e-46	-0.315791
HINT1	2.1211e-46	0.347938
ANXA2	2.94554e-46	-0.298363
ENSG00000288819	3.43149e-46	-0.309724
CHCHD10	4.48713e-46	-0.27591
S100A4	5.14152e-46	-0.260216
G0S2	6.03686e-46	-0.659413
PCBP1	6.21585e-46	-0.267338
NUMB	6.92115e-46	-0.273823
ENO1	2.0634e-45	-0.282384
SLA	2.44792e-45	-0.256903
HSPA5	2.57255e-45	-0.441634
ARHGAP26	3.29738e-45	-0.384121
SERP1	3.97936e-45	-0.300567
S100A11	4.7424e-45	-0.305241
LGALS1	5.98869e-45	-0.331579
PLP2	1.86551e-44	-0.291856
IGSF6	2.63961e-44	-0.261867
ENSG00000235979	4.30222e-44	0.628704
CXCL16	8.50223e-44	-0.253212
LAMTOR1	1.18738e-43	-0.27655
CUX1	1.90418e-43	-0.294377
LRMDA	1.98181e-43	-0.25297
MGAT1	5.34397e-43	-0.263802
RPL23	7.35061e-43	-0.289537
HLA-DMA	2.59309e-42	-0.269412
MT-ND2	5.09059e-42	0.457635
NAMPT	6.17054e-42	-0.330645
CRTAP	1.47373e-41	-0.279797
VAMP8	2.95112e-41	-0.261679
AP1S2	4.33292e-41	-0.282793
C1orf162	1.90593e-40	-0.275248
TRAPPC5	4.05272e-40	-0.251267
PNRC1	5.65171e-40	-0.291944
TIMP1	1.35983e-39	-0.315451
NME2	1.54899e-39	-0.274635
GAPDH	1.64397e-39	-0.283993
ZEB2	2.25062e-39	-0.423483
NR4A1	3.1276e-39	-0.405125
NCF1B	3.84393e-39	-0.267948
CYBB	1.48557e-38	-0.273634
PIM3	1.7017e-38	-0.25841
RBP7	2.60282e-38	-0.290977
RNF144B	2.77189e-38	-0.268043
SLC25A5	3.94994e-38	-0.270048
PPBP	8.94723e-38	0.341178
RPS27A	1.78811e-37	0.276024
SAMSN1	3.33606e-37	-0.335991
HLA-DQA1	9.43785e-37	0.468925
JMJD1C	2.42278e-36	-0.258286
C5AR1	5.45345e-36	-0.340874
SKAP1	6.78772e-36	0.392968
HLA-DRB1	1.8756e-35	-0.370283
RPL14	5.89433e-35	0.282467
ZFAND3	1.24996e-34	-0.2791
ZFP36L1	2.9502e-34	-0.357332
TNFAIP3	1.15073e-33	-0.522985
RPL5	6.38253e-33	0.307916
ALDOA	2.99554e-31	-0.253729
HLA-DRA	4.86214e-31	-0.328488
RPS5	4.08068e-30	0.320144
CD7	9.34747e-30	0.295501
IL7R	5.86738e-29	0.325832
C12orf57	6.62279e-29	0.293495
HLA-A	1.68124e-28	0.254361
CCL4	5.33955e-28	-0.68357
PSME1	1.21325e-27	0.265005
CD52	4.33938e-27	0.264538
RPS3	7.22567e-27	0.291188
MT-ND4	1.78266e-24	0.324322
SLC2A3	9.31022e-24	-0.302785
ENSG00000278996	2.46212e-23	-0.317888
PCED1B-AS1	3.23081e-23	0.262318
RPSA	4.01539e-23	0.311371
NPM1	1.49079e-22	0.277431
SYNE2	1.75453e-21	0.252667
MT-ND1	3.03351e-20	0.351436
LTB	1.25763e-19	0.321974
MT-ATP6	2.86964e-19	0.332521
OST4	3.64479e-19	0.254785
KLF12	1.45795e-18	0.26246
IRF1	9.45246e-18	-0.278235
CDC42SE2	2.76927e-15	0.285273
RABGAP1L	1.98238e-14	0.281715
PRKCH	1.23864e-13	0.287933
ARHGAP15	3.98016e-11	0.301398
RPL3	1.59034e-10	0.256019
HLA-DRB5	2.75534e-09	-0.291108
RHOB	4.26715e-09	0.265834
LY6E	5.42387e-09	0.381038
MT2A	8.27207e-06	0.381177
IFITM3	0.0063397	0.368743
ISG15	0.000427956	0.265963
IFI6	0.0230519	0.253102
TALAM1	0.0132225	-0.285323
