# Supplementary material for: Machine learning integration identifying an eight-gene diagnostic signature for acute mountain sickness
Source: Front Med (Lausanne). 2025 Nov 18;12:1688025. doi: 10.3389/fmed.2025.1688025 (PMC12669163; doi:10.3389/fmed.2025.1688025)
Supplement: Supplementary file 1 [file Data_Sheet_1.zip › Table S3 The differentially expressed genes were identified in PLT between the AMS and control groups.xlsx]

## Sheet: Sheet1
Table S3 The differentially expressed genes were identified in PLT between the AMS and control groups.
Id	adj.P.Val	logFC
TSC22D3	5.44172e-36	-0.841648
MT-ND3	2.84998e-23	0.756599
MT-CO1	5.13815e-20	0.55887
PPP1R15A	9.05706e-17	-0.500946
PF4V1	1.06491e-16	-0.722707
MT-ATP8	1.17573e-15	0.602616
MT-CO3	9.26473e-15	0.519035
SNHG5	7.15519e-14	-0.305377
RGS1	5.66217e-13	-0.319649
MT-CO2	1.47219e-12	0.467816
RPS26	1.95568e-12	0.403758
HLA-E	8.45868e-12	-0.380985
MT-ND5	1.66977e-11	0.433464
NR4A2	2.82213e-10	-0.34118
DDIT4	5.01045e-10	-0.541025
CTSD	7.22255e-10	-0.325649
MT-ND1	9.93429e-10	0.387806
BTG2	1.78736e-09	-0.29674
S100A8	2.19896e-09	0.479856
IFI30	2.99812e-09	0.358632
GAS5	3.56293e-09	-0.379726
MALAT1	5.39373e-09	0.451822
SPARC	1.15795e-08	-0.516635
MT-ND2	1.3688e-08	0.383053
ANXA1	2.32098e-08	0.329022
MYOM2	2.73612e-08	0.359148
ZFP36L2	2.74706e-08	-0.576964
NORAD	3.23962e-08	-0.347266
MYADM	4.17131e-08	-0.275427
SSR4	4.87073e-08	-0.361735
MYH9	5.01337e-08	-0.363006
RPS29	5.14238e-08	0.483638
UCP2	5.86721e-08	-0.292737
RPS4Y1	6.72442e-08	-0.357142
TGFB1	7.19219e-08	-0.255179
SLC40A1	7.33057e-08	-0.264983
SNHG6	7.42425e-08	-0.258414
GNAS	7.68844e-08	-0.300021
EIF4B	9.95442e-08	-0.264091
MT-ND4L	1.1648e-07	0.375107
SOD2	1.42368e-07	-0.334012
GP1BB	1.61985e-07	-0.443331
RPS3A	1.82212e-07	-0.468148
ENSG00000289901	1.95061e-07	0.27951
PIK3R1	2.35841e-07	-0.258677
FKBP8	2.41537e-07	-0.284613
S100A9	2.51477e-07	0.382723
ITGA2B	2.59284e-07	-0.425974
CCND3	3.86449e-07	-0.295114
RNF11	4.05955e-07	-0.31357
SH3BGRL2	4.16894e-07	-0.3037
BTG1	4.51487e-07	-0.478704
NRGN	5.80401e-07	-0.313241
CAVIN2	8.20628e-07	-0.338228
LEPROTL1	9.8975e-07	-0.299829
MT-CYB	1.02083e-06	0.34319
PTPRC	1.45733e-06	0.375511
TPST2	1.48266e-06	-0.289187
RPL41	1.92032e-06	0.336675
ITGB1	2.30741e-06	-0.290805
TAGLN2	3.27629e-06	-0.417489
KLRC2	4.30328e-06	-0.430076
NUTF2	4.44584e-06	-0.266416
S100A6	9.63234e-06	0.267717
PDZK1IP1	1.55231e-05	-0.290094
TALAM1	1.92125e-05	-0.591592
PKM	1.93835e-05	-0.332369
CXCR4	1.94793e-05	-0.498052
GPX1	2.95538e-05	-0.262748
MAX	3.86115e-05	-0.333263
DDX11L16.1	0.0101034	0.432639
RBFOX2	5.05735e-05	0.296663
AIF1	0.001502	0.279935
MT-ND4	0.000123569	0.267318
YWHAH	0.02507	-0.254036
ASAH1	0.000152867	-0.25407
FKBP1A	0.000956677	-0.257345
GGTA1	0.000139767	-0.265044
THBS1	0.00145669	-0.266127
CLU	0.00177326	-0.269352
BEX3	5.42687e-05	-0.2762
VCL	0.000429749	-0.277499
ITGB3	0.000947701	-0.277543
ENSG00000288758	0.0170047	-0.282012
H2AC6	0.00297407	-0.284597
PRKAR2B	5.99427e-05	-0.297501
FLNA	0.00150614	-0.299281
ENSG00000288882	0.00175066	-0.306762
TUBB1	0.00021503	-0.310874
MPIG6B	7.52509e-05	-0.311525
TLN1	0.000493186	-0.316067
ARPC1B	0.00472424	-0.325624
ACTN1	0.000125326	-0.329689
MAP3K7CL	5.38001e-05	-0.332406
F13A1	0.000169017	-0.341523
TSC22D1	0.0219886	-0.353772
CCL5	0.000913174	-0.372774
ZFP36	0.0454186	-0.406533
NFKBIA	0.0146485	-0.430755
TNFAIP3	7.92064e-05	-0.454018
DUSP1	0.000342148	-0.455125
NCOA4	0.00269759	-0.470009
JUN	0.000238152	-0.761273
