# Supplementary material for: Machine learning integration identifying an eight-gene diagnostic signature for acute mountain sickness
Source: Front Med (Lausanne). 2025 Nov 18;12:1688025. doi: 10.3389/fmed.2025.1688025 (PMC12669163; doi:10.3389/fmed.2025.1688025)
Supplement: Supplementary file 1 [file Data_Sheet_1.zip › Table S4 The differentially expressed genes based on bulk RNA-seq between AMS and control groups.xlsx]

## Sheet: Sheet1
Table S4. The differentially expressed genes based on bulk RNA-seq between AMS and control groups.
Id	logFC	adj.P.Val
TIMM8B	0.629658	6.61063e-43
UQCRQ	1.07314	6.61063e-43
COX7B	0.914238	7.283e-43
NDUFB3	1.13032	9.70684e-43
COMMD6	0.995515	2.04418e-42
PFDN5	1.63393	2.86945e-42
TMA7	1.26082	4.55495e-42
RBX1	1.02663	1.59529e-41
SUB1	1.2164	1.90648e-41
LY96	1.44322	1.11942e-40
SNRPG	1.24106	1.29083e-40
SLIRP	0.970441	1.30117e-40
TOMM5	0.901191	1.58214e-40
PDCD10	1.36818	1.58214e-40
RPS7	1.93987	1.58214e-40
PHF5A	0.832559	2.57462e-40
C14orf2	1.05488	2.57462e-40
DBI	1.03233	3.60939e-40
LSM1	0.656223	3.60939e-40
COX6C	1.47329	3.83258e-40
MRPL40	0.510761	4.91052e-40
RSL24D1	1.444	5.89051e-40
KRCC1	0.830126	8.00522e-40
NDUFA1	0.837848	9.49236e-40
RPL34	2.07546	1.38879e-39
SEC16A	-0.546314	1.88446e-39
COX16	0.978682	3.77274e-39
PET100	0.807978	3.83827e-39
FAM96A	0.862796	4.55977e-39
UBL5	0.667702	5.76347e-39
ERH	0.924061	3.7616e-38
COX7C	1.30886	4.19764e-38
POLR2K	0.946709	6.86536e-38
ATP5J	0.912192	1.29537e-37
NDUFA6	0.619395	1.51789e-37
RPS24	1.25598	1.73627e-37
TAF7	0.889354	2.51162e-37
TMX1	0.719725	2.88963e-37
TMCO1	0.534733	3.60233e-37
ZNHIT3	0.873044	5.4258e-37
BCL2A1	1.33565	6.8316e-37
NDUFA4	1.22605	7.88234e-37
RPL22L1	1.15629	1.58838e-36
PSMA2	0.772384	2.30306e-36
CAPZA2	0.834533	2.85271e-36
CLEC2B	1.07555	3.29853e-36
RPS17	1.40017	5.27516e-36
ANKRD49	0.786546	5.87218e-36
OSTC	0.658654	6.60329e-36
ZFAS1	0.848437	6.61294e-36
HINT1	1.16514	6.84529e-36
PSMC6	1.25381	7.52901e-36
CMC2	0.557274	7.61336e-36
COPS2	0.749975	7.70134e-36
HSPE1	0.789056	7.98128e-36
HAT1	1.08576	8.38493e-36
UQCRB	0.99699	9.66983e-36
NDUFB2	0.541955	1.1268e-35
DPY30	0.722143	1.13488e-35
SVIP	0.502288	1.17187e-35
COX2	-0.796	1.22686e-35
ZNF12	0.541794	1.34941e-35
VBP1	0.945052	2.64498e-35
REEP5	0.51013	2.95633e-35
EMG1	0.503903	3.01822e-35
MRPL13	0.58912	3.08492e-35
LSM7	0.69022	3.08492e-35
GSKIP	0.918498	3.71749e-35
GLRX	0.769104	3.71749e-35
RP3-507I15.1	1.19957	3.9852e-35
ATP5L	0.842221	4.52858e-35
LAMTOR3	0.625322	5.21039e-35
AF007147	-0.613308	5.46751e-35
NCOA1	-0.516978	6.67347e-35
RGS18	1.26822	7.19436e-35
EVI2A	1.39657	7.19436e-35
SLC26A6	-0.513954	8.14357e-35
TXNDC9	0.966548	8.51321e-35
HCLS1	-0.539603	9.36194e-35
CEBPZ	0.677883	1.09166e-34
CASP3	0.617316	1.22156e-34
COMMD8	1.13679	1.34703e-34
MRPL1	0.755089	1.37082e-34
GPR65	0.903566	1.51491e-34
SNRPD2	1.03193	1.52894e-34
RPL39	1.1734	1.67881e-34
SELT	0.617991	2.22063e-34
COX7A2	0.922746	2.57022e-34
USMG5	0.922659	2.77419e-34
ZNF292	0.685185	3.14636e-34
RPL9	1.54612	4.01735e-34
BLOC1S2	0.862723	4.24342e-34
RP11-138A9.1	-1.0187	4.38337e-34
FNBP1	-0.536018	4.53139e-34
LPAR6	0.5638	4.54233e-34
LINC00493	0.576445	5.03367e-34
TMEM50B	0.661113	5.78597e-34
ATP5I	0.645554	6.17366e-34
RPS10L	0.72702	6.36603e-34
RPL26L1	0.615093	8.29966e-34
RWDD1	0.501001	8.57137e-34
LAPTM5	-0.517517	9.53445e-34
ARPP19	0.670945	1.54753e-33
MRPS33	0.821676	1.59561e-33
FAU	0.644473	1.59561e-33
ZC3H15	0.875109	1.72194e-33
RPL7	1.28049	1.72606e-33
TXN	0.673734	1.81326e-33
ZNF22	0.630084	1.88731e-33
SS18L2	0.505733	2.43227e-33
SARNP	0.511435	2.781e-33
TALDO1	-0.690136	3.40193e-33
RPL24	0.811811	4.29445e-33
GMFG	0.848556	4.87864e-33
STARD3NL	0.637021	5.97263e-33
RPL11	0.852551	6.29678e-33
RPL41	0.703654	6.33317e-33
TMEM167A	0.635696	7.7693e-33
GOLT1B	0.509749	8.37015e-33
NOTCH2NL	-0.910953	8.49751e-33
TRAT1	0.93665	1.0455e-32
SCOC	0.771819	1.09621e-32
RPS10	0.763428	1.17194e-32
GMFB	0.636396	1.31458e-32
HAUS1	0.703381	1.32591e-32
ZNF644	0.520201	1.39863e-32
RPL27	1.01334	1.48765e-32
DPM1	0.934433	1.4997e-32
DCTN6	0.570327	1.85154e-32
IDI1	0.559117	1.90446e-32
CD69	0.911344	2.1184e-32
PSMA4	1.13043	2.199e-32
MRPL32	0.707593	2.20862e-32
ALDOA	-0.650866	2.25541e-32
TMEM126A	0.801159	2.81342e-32
SUCO	0.675622	2.87217e-32
MRFAP1L1	0.72239	3.13927e-32
RPL35	1.14333	3.44861e-32
MRPL15	0.563347	3.52551e-32
SRP19	0.61357	4.33229e-32
PNPLA8	0.608534	4.87039e-32
COMMD3	0.502542	5.28402e-32
CD58	0.660118	5.45772e-32
CSTA	1.23482	5.91431e-32
SRP14	0.661774	9.46251e-32
MRPL3	0.88184	9.66821e-32
PTRHD1	0.541394	1.2727e-31
NDUFA5	0.594582	1.42733e-31
HMGB1	0.909772	1.88448e-31
MRPS28	0.63239	1.88799e-31
COPS5	0.539264	1.96291e-31
CHMP5	0.990762	2.03548e-31
SSB	0.539579	2.37104e-31
NMD3	0.57022	2.55188e-31
RAP1B	0.726792	3.72292e-31
TVP23B	0.685395	3.76452e-31
YPEL5	0.617688	4.58033e-31
WAS	-0.518004	6.0767e-31
CKS2	0.652719	6.44542e-31
PMAIP1	0.604935	7.63513e-31
TBCA	0.744961	9.92274e-31
CD52	1.09477	1.15404e-30
ASNSD1	0.650756	1.29978e-30
ATP6V0D1	-0.637011	1.47411e-30
SRP9	0.932448	1.56927e-30
SNX4	0.52335	1.58472e-30
STAT3	-0.531316	1.87138e-30
MICU2	0.721441	2.3195e-30
C14orf142	0.635495	2.46273e-30
GIMAP2	0.947423	2.6082e-30
IMPA1	0.688033	2.6082e-30
NAT1	0.572558	2.93465e-30
HSP90AA1	0.932518	3.16488e-30
CKLF	0.594544	3.84516e-30
CECR1	-0.677272	4.81017e-30
C2orf76	0.531272	5.41661e-30
CISD2	0.540943	5.4792e-30
TRIAP1	0.532521	5.89359e-30
CETN3	0.839302	6.69015e-30
SLC35A1	0.839509	6.9863e-30
ZNF267	0.89048	7.53784e-30
RPS6	0.770514	8.01753e-30
MYH9	-0.630689	1.00404e-29
POLE4	0.573232	1.03983e-29
ANXA1	0.593262	1.51996e-29
TAX1BP1	0.83277	1.65618e-29
KTN1	0.655317	1.65618e-29
TPRKB	0.691972	1.78104e-29
CLK1	0.837264	2.03537e-29
RCN2	0.580545	2.59536e-29
FTX	-0.732191	2.76365e-29
HIGD1A	0.597521	2.95131e-29
MRPS21	0.570972	3.23912e-29
COX1	-0.594519	3.5877e-29
ERLEC1	0.525632	3.64368e-29
PRKRIR	0.673274	3.85377e-29
SLC16A7	0.504939	4.08371e-29
TSNAX	0.704087	4.26091e-29
RAB11A	0.569193	4.69705e-29
DNAJA1	0.644656	4.93401e-29
RPS18	0.801371	5.19323e-29
DEK	0.852439	5.70665e-29
DSERG1	-0.542106	5.84589e-29
RNF11	0.92554	5.91345e-29
ZCCHC10	0.533412	5.91552e-29
EIF3E	0.503382	6.18898e-29
USP16	0.683825	7.24478e-29
ATP5C1	0.768989	8.50678e-29
RPS16P5	-0.851691	8.50678e-29
RB1CC1	0.559041	8.55332e-29
GPBP1	0.525517	8.96069e-29
TMEM243	0.634854	1.03716e-28
RPS21	0.643704	1.04251e-28
TOPORS	0.579928	1.13127e-28
C6orf211	0.72952	1.41156e-28
ATP6	-0.538511	1.7164e-28
PIGK	0.50867	1.74275e-28
CAPNS1	-0.533098	1.78211e-28
RANBP6	0.672825	2.49897e-28
ZBTB8OS	0.585443	3.95931e-28
ANKRD12	0.578806	4.10212e-28
PRDX4	0.548356	4.15339e-28
LEMD3	0.534383	5.13787e-28
CDKN2AIP	0.508744	5.25138e-28
NFU1	0.556076	5.59507e-28
PKN2	0.72254	7.58378e-28
IL17RA	-0.502985	8.10807e-28
SLC25A46	0.586887	8.17728e-28
THOC7	0.578125	1.01695e-27
RP11-488L18.10	0.694151	1.14287e-27
CMC1	0.629973	1.27652e-27
CCT2	0.574879	1.29219e-27
LYSMD3	0.561817	1.37888e-27
NOC3L	0.631046	1.46767e-27
BIRC2	0.822167	1.49203e-27
TNFAIP8	0.696894	1.61353e-27
PLEKHF2	0.595547	1.65626e-27
AF520793	-0.531772	1.72189e-27
HSPA13	0.525313	1.7688e-27
C6orf120	0.557081	1.86973e-27
CMPK1	0.547936	1.88521e-27
USP1	0.627016	2.18063e-27
GTF2B	0.549617	2.20709e-27
RNF139	0.525665	2.25868e-27
PPM1B	0.512104	2.30183e-27
PLIN3	-0.543005	2.30183e-27
RPL30	0.572091	2.50635e-27
SEC62	0.54319	2.57307e-27
PCGF5	0.556268	2.61229e-27
SELK	0.747464	3.08301e-27
COMMD10	0.565809	3.52536e-27
ITGAV	0.585498	3.93959e-27
CD164	0.716298	4.24665e-27
SACS	0.574125	1.23383e-26
APBB1IP	-0.529227	1.37433e-26
ZRANB2	0.523642	1.38624e-26
TM9SF3	0.623893	1.40014e-26
PPIP5K2	0.587406	1.93309e-26
ITGB2	-0.575994	2.0842e-26
DNTTIP2	0.500176	2.20301e-26
NIPSNAP3A	0.663664	2.21175e-26
LCP1	-0.523218	2.68972e-26
DYNLT3	0.675631	3.85996e-26
ND4	-0.782894	3.93669e-26
RNF138	0.569578	3.96922e-26
RAP2C	0.578497	4.43875e-26
PCNP	0.533514	4.62714e-26
MIB1	0.502265	5.17354e-26
RPS25	0.579456	5.40957e-26
RAB33B	0.515491	5.9861e-26
KIF5B	0.531417	7.48712e-26
PPP4R2	0.568998	1.07728e-25
RUNX1-IT1	-0.637369	1.09159e-25
CHAC2	0.507294	1.25435e-25
LOC100996412	-0.560685	1.31106e-25
EFR3A	0.558858	1.54176e-25
SAMD9	0.617148	1.88103e-25
RPL6	0.70993	1.98295e-25
ISCA1	0.789153	2.0011e-25
TFEC	0.616078	2.04658e-25
S100A8	0.74476	2.17822e-25
SOD1	0.525201	2.29373e-25
PTAFR	-0.665267	2.29526e-25
SMIM15	0.652493	2.40242e-25
STT3B	0.583147	2.42562e-25
SERINC1	0.613546	2.50645e-25
AK6	0.514197	4.44564e-25
ZFAND1	0.564337	5.28552e-25
IFNGR1	0.591758	5.96129e-25
TRMT10C	0.637084	6.69508e-25
C10orf32	0.541334	7.77753e-25
MYCBP2	-0.517847	9.285e-25
SHOC2	0.533266	1.00843e-24
NSA2	0.639482	1.25622e-24
PPP1CB	0.541289	1.26547e-24
BAZ2B	0.645657	1.39399e-24
NABP1	0.615755	1.47528e-24
C1D	0.553169	1.66023e-24
FAR1	0.679089	1.77596e-24
VAMP7	0.500658	1.86174e-24
RWDD3	0.503645	2.28647e-24
TMEM14C	0.527973	2.36572e-24
EMC2	0.567608	2.39141e-24
MYO1F	-0.580137	2.95892e-24
ASF1A	0.526426	3.5507e-24
CRBN	0.562661	3.67863e-24
YOD1	0.574184	4.25078e-24
RNASET2	-0.507462	5.08768e-24
ASAP1-IT1	-0.681763	5.41241e-24
UBA3	0.576145	5.54263e-24
EXOC8	0.579398	5.59834e-24
AL833181	-0.582774	5.69425e-24
GNG10	0.730857	6.05712e-24
PPIL3	0.605227	6.23138e-24
DCK	0.607095	6.41474e-24
C7orf60	0.522237	6.61383e-24
ITGB3BP	0.563374	6.66172e-24
CTB-31O20.2	0.693634	6.78883e-24
ABCB10	0.541026	7.91514e-24
METTL18	0.562488	9.53763e-24
UBE2E1	0.542673	1.05858e-23
LSP1	-0.544727	1.09744e-23
LOC100272216	-0.669622	1.4174e-23
FAM35A	0.684336	1.63389e-23
CD3D	0.745715	1.74521e-23
KLRB1	0.93584	1.80148e-23
AGL	0.703496	1.82624e-23
UBE2Q2	0.590216	1.83258e-23
FKSG49	-0.55053	1.92071e-23
PRKACB	0.637087	2.29603e-23
KAT2B	0.521372	2.3157e-23
MORC3	0.523332	2.51852e-23
FAS	0.548358	2.88122e-23
ACADM	0.567413	3.21821e-23
SNRPE	0.536734	3.25792e-23
NDFIP1	0.512675	3.53061e-23
KLHL2	0.659165	5.64192e-23
ACTN1	-0.624066	7.15188e-23
ZYX	-0.573391	9.41367e-23
DNAJB14	0.664935	9.72116e-23
FMR1	0.567074	1.0591e-22
KPNA5	0.514281	1.08947e-22
ZBTB41	0.58866	1.11827e-22
LITAF	-0.640702	1.38691e-22
LOC100190986	-0.677279	2.84492e-22
PTGS2	0.506457	3.05669e-22
LENG8	-0.506283	3.87393e-22
NEK7	0.610392	4.22729e-22
GRN	-0.572626	5.42763e-22
LBR	0.559226	6.44151e-22
THEMIS	0.521991	8.51899e-22
ABHD3	0.57098	8.85605e-22
RHOG	-0.557312	1.11973e-21
GNG11	0.559647	1.43498e-21
SEC14L1	-0.612702	1.76175e-21
EBLN3	0.55309	2.15839e-21
NAE1	0.535119	2.39383e-21
RASA2	0.573949	2.49179e-21
R3HDM4	-0.735036	2.5184e-21
GLG1	-0.544396	2.86147e-21
SMAP2	-0.531035	3.18747e-21
TMEM263	0.53863	6.40809e-21
TMEM170B	0.564822	6.7718e-21
CMTR2	0.566139	7.59065e-21
C8orf60	-0.500029	9.37392e-21
SDPR	0.571151	9.74776e-21
RPL31	0.61042	1.9741e-20
CRYZ	0.511382	2.31695e-20
IFITM3	-0.542631	2.9842e-20
UFL1	0.52341	8.51605e-20
GZMA	0.911398	9.7463e-20
TMED2	0.554831	2.49897e-19
RPS27L	0.525589	2.94129e-19
DYSF	-0.631513	2.95999e-19
CD14	-0.547188	4.03213e-19
SORL1	-0.500374	4.19823e-19
KB-431C1.4	0.508593	4.51724e-19
GPR183	0.50142	7.92821e-19
GNAI2	-0.501453	9.85845e-19
PPA1	0.535853	1.55074e-18
PPBP	0.947139	1.5977e-18
GIMAP7	0.608546	1.61199e-18
CREB5	-0.564155	3.45046e-18
ATP6V0C	-0.592399	4.32627e-18
PSAP	-0.568672	5.15666e-18
ITGA4	0.537361	7.29086e-18
TMEM123	0.57412	7.68346e-18
C12orf57	0.524947	2.36591e-17
UCP2	-0.511445	3.30064e-17
GPR160	0.501061	9.54842e-17
GCA	0.50227	1.42014e-16
IGF2R	-0.531653	8.20223e-16
HMGN3	0.516514	1.66834e-15
ND2	-0.686953	2.76342e-15
XK	0.740083	2.91751e-15
FAM129A	-0.536724	5.79072e-15
NT5C3A	0.509185	7.47948e-15
PRKAR2B	0.664543	1.08685e-14
BNIP3L	0.590997	2.36065e-14
LRRK2	0.556302	2.40992e-14
BPGM	0.736741	2.45036e-14
ANXA3	0.711213	2.56111e-14
S100A12	0.764859	4.34803e-14
MAP3K7CL	0.588736	6.64136e-14
TNFRSF17	0.507655	1.45673e-13
GZMK	0.593571	3.31477e-13
IFIT5	0.524401	6.06577e-13
CHURC1	0.503358	8.18743e-13
IGJ	0.77479	7.40854e-12
KLRF1	0.553952	9.64829e-11
AHSP	0.832125	9.80772e-11
A2M-AS1	-0.534618	2.12633e-10
SLC25A39	-0.549505	2.77151e-08
MMP9	-0.52358	5.88884e-08
TNFAIP6	0.521394	2.80753e-07
HBD	0.657188	5.24572e-07
EIF1AY	0.620553	5.80353e-07
S100P	0.571165	8.39603e-05
IFIT1	0.552822	0.000602089
