# Supplementary material for: Machine learning integration identifying an eight-gene diagnostic signature for acute mountain sickness
Source: Front Med (Lausanne). 2025 Nov 18;12:1688025. doi: 10.3389/fmed.2025.1688025 (PMC12669163; doi:10.3389/fmed.2025.1688025)
Supplement: Supplementary file 1 [file Data_Sheet_1.zip › Table S5 Identification of AMS-Associated genes by WGCNA of bulk RNA-Seq Data.xlsx]

## Sheet: Sheet1
Table S5 Identification of AMS-Associated genes by WGCNA of bulk RNA-Seq Data.
ID	GS.Control	p.GS.Control	GS.AMS	p.GS.AMS	Mm	p.MM
AGL	-0.660098	3.76729e-27	0.660098	3.76729e-27	0.933545	7.61946e-93
ANKRD49	-0.763989	1.10577e-40	0.763989	1.10577e-40	0.974364	3.92162e-134
ASAP1-IT1	0.660594	3.34377e-27	-0.660594	3.34377e-27	-0.816273	1.64391e-50
ATP5C1	-0.705589	2.40122e-32	0.705589	2.40122e-32	0.949495	1.20534e-104
ATP5J	-0.783073	5.95244e-44	0.783073	5.95244e-44	0.973277	2.56601e-132
ATP5L	-0.754351	3.79697e-39	0.754351	3.79697e-39	0.958905	1.43456e-113
ATP6V0C	0.607363	3.71788e-22	-0.607363	3.71788e-22	-0.792076	1.30389e-45
BAZ2B	-0.649345	4.72991e-26	0.649345	4.72991e-26	0.811755	1.52747e-49
BCL2A1	-0.752192	8.20005e-39	0.752192	8.20005e-39	0.885175	1.01959e-69
BIRC2	-0.682452	1.38315e-29	0.682452	1.38315e-29	0.883016	6.13754e-83
BLOC1S2	-0.741018	3.89442e-37	0.741018	3.89442e-37	0.963994	2.58789e-119
C14orf2	-0.79189	1.41335e-45	0.79189	1.41335e-45	0.969441	1.85121e-126
C6orf211	-0.714599	1.7045e-33	0.714599	1.7045e-33	0.913077	2.06225e-81
CAPZA2	-0.746437	6.14272e-38	0.746437	6.14272e-38	0.902858	1.01283e-76
CD164	-0.706627	1.77959e-32	0.706627	1.77959e-32	0.815315	2.65036e-50
CD3D	-0.658435	5.60855e-27	0.658435	5.60855e-27	0.853016	1.585e-59
CD52	-0.724472	8.32647e-35	0.724472	8.32647e-35	0.874795	4.00771e-66
CD69	-0.737175	1.40374e-36	0.737175	1.40374e-36	0.920211	4.80994e-85
CETN3	-0.702028	6.64604e-32	0.702028	6.64604e-32	0.941855	1.41389e-98
CHMP5	-0.722121	1.72908e-34	0.722121	1.72908e-34	0.915362	1.53421e-82
CLEC2B	-0.764473	9.21771e-41	0.764473	9.21771e-41	0.941042	5.59459e-98
CLK1	-0.719021	4.47996e-34	0.719021	4.47996e-34	0.907648	7.48841e-79
COMMD6	-0.79642	1.92655e-46	0.79642	1.92655e-46	0.971347	2.85562e-129
COMMD8	-0.753716	4.76582e-39	0.753716	4.76582e-39	0.982885	7.63282e-152
COPS2	-0.752389	7.64575e-39	0.752389	7.64575e-39	0.97738	1.30333e-139
COX16	-0.778968	3.2005e-43	0.778968	3.2005e-43	0.971127	6.17868e-129
COX2	0.744774	1.08807e-37	-0.744774	1.08807e-37	-0.879855	7.80549e-68
COX6C	-0.789163	4.58189e-45	0.789163	4.58189e-45	0.976243	1.8337e-137
COX7A2	-0.754213	3.99016e-39	0.754213	3.99016e-39	0.944877	7.13787e-101
COX7B	-0.799586	4.64367e-47	0.799586	4.64367e-47	0.980754	1.08053e-146
COX7C	-0.780151	1.97862e-43	0.780151	1.97862e-43	0.961937	6.73869e-117
CSTA	-0.730295	1.31891e-35	0.730295	1.31891e-35	0.893917	5.02875e-73
CTB-31O20.2	-0.652207	2.43636e-26	0.652207	2.43636e-26	0.884673	1.54979e-69
DBI	-0.790898	2.17296e-45	0.790898	2.17296e-45	0.962602	1.15339e-117
DEK	-0.715427	1.32991e-33	0.715427	1.32991e-33	0.953878	1.43722e-108
DNAJB14	-0.677355	5.18822e-29	0.677355	5.18822e-29	0.841306	2.09289e-56
DPM1	-0.743049	1.95959e-37	0.743049	1.95959e-37	0.976224	1.99036e-137
DYNLT3	-0.674407	1.10114e-28	0.674407	1.10114e-28	0.936097	1.60107e-94
DYSF	0.617855	4.48162e-23	-0.617855	4.48162e-23	-0.818302	5.91872e-51
ERH	-0.784342	3.51247e-44	0.784342	3.51247e-44	0.94949	1.2176e-104
EVI2A	-0.752079	8.53356e-39	0.752079	8.53356e-39	0.958451	4.29601e-113
FAM35A	-0.663538	1.6404e-27	0.663538	1.6404e-27	0.918929	2.28601e-84
FAM96A	-0.780008	2.09737e-43	0.780008	2.09737e-43	0.972615	3.01929e-131
FAR1	-0.673825	1.27631e-28	0.673825	1.27631e-28	0.855251	3.74564e-60
FTX	0.698466	1.81278e-31	-0.698466	1.81278e-31	-0.803469	7.82553e-48
GIMAP2	-0.72861	2.25891e-35	0.72861	2.25891e-35	0.960125	7.06292e-115
GIMAP7	-0.613253	1.14475e-22	0.613253	1.14475e-22	0.800411	3.19064e-47
GLRX	-0.758889	7.33442e-40	0.758889	7.33442e-40	0.934446	1.98491e-93
GMFG	-0.737448	1.2825e-36	0.737448	1.2825e-36	0.918231	5.28447e-84
GNG10	-0.651065	3.17715e-26	0.651065	3.17715e-26	0.773375	2.99121e-42
GPR65	-0.74448	1.20316e-37	0.74448	1.20316e-37	0.954762	2.08522e-109
GSKIP	-0.752768	6.68265e-39	0.752768	6.68265e-39	0.964676	3.80856e-120
GZMA	-0.625524	9.07143e-24	0.625524	9.07143e-24	0.81161	1.63962e-49
HAT1	-0.750223	1.64285e-38	0.750223	1.64285e-38	0.966463	2.08944e-122
HINT1	-0.771813	5.52e-42	0.771813	5.52e-42	0.954735	2.21659e-109
HMGB1	-0.730474	1.24535e-35	0.730474	1.24535e-35	0.96259	1.19082e-117
HSP90AA1	-0.715194	1.42624e-33	0.715194	1.42624e-33	0.931938	8.02944e-92
HSPE1	-0.757015	1.45276e-39	0.757015	1.45276e-39	0.960946	8.81738e-116
KLHL2	-0.618488	3.93516e-23	0.618488	3.93516e-23	0.725552	5.93717e-35
KLRB1	-0.649166	4.92868e-26	0.649166	4.92868e-26	0.853569	1.11162e-59
KRCC1	-0.779653	2.42346e-43	0.779653	2.42346e-43	0.961519	2.00691e-116
LITAF	0.627086	6.51715e-24	-0.627086	6.51715e-24	-0.820003	2.48929e-51
LY96	-0.78476	2.95009e-44	0.78476	2.95009e-44	0.899022	4.30098e-75
MICU2	-0.720177	3.14575e-34	0.720177	3.14575e-34	0.943057	1.78845e-99
MRFAP1L1	-0.750993	1.25309e-38	0.750993	1.25309e-38	0.931413	1.71058e-91
MRPL1	-0.757634	1.1599e-39	0.757634	1.1599e-39	0.950982	6.17e-106
MRPL3	-0.732205	7.13099e-36	0.732205	7.13099e-36	0.974473	2.5545e-134
MRPS33	-0.751712	9.71876e-39	0.751712	9.71876e-39	0.942961	2.11376e-99
ND2	0.560733	1.86704e-18	-0.560733	1.86704e-18	-0.758161	9.57122e-40
ND4	0.683609	1.02074e-29	-0.683609	1.02074e-29	-0.832157	3.86973e-54
NDUFA1	-0.781516	1.13172e-43	0.781516	1.13172e-43	0.94665	2.78583e-102
NDUFA4	-0.778935	3.24476e-43	0.778935	3.24476e-43	0.955848	1.84899e-110
NDUFB3	-0.79366	6.5283e-46	0.79366	6.5283e-46	0.926106	2.59937e-88
NIPSNAP3A	-0.698592	1.74991e-31	0.698592	1.74991e-31	0.925132	9.40217e-88
NOTCH2NL	0.694136	6.01927e-31	-0.694136	6.01927e-31	-0.802072	1.49205e-47
PDCD10	-0.784693	3.03375e-44	0.784693	3.03375e-44	0.975948	6.37396e-137
PET100	-0.765531	6.1823e-41	0.765531	6.1823e-41	0.904652	1.66224e-77
PFDN5	-0.803871	6.49295e-48	0.803871	6.49295e-48	0.950676	1.14569e-105
PHF5A	-0.795403	3.0276e-46	0.795403	3.0276e-46	0.89995	1.76101e-75
PKN2	-0.69242	9.62848e-31	0.69242	9.62848e-31	0.852172	2.71658e-59
POLR2K	-0.776875	7.44448e-43	0.776875	7.44448e-43	0.981445	2.68941e-148
PRKACB	-0.681103	1.96769e-29	0.681103	1.96769e-29	0.86978	1.68329e-64
PSMA2	-0.763476	1.34034e-40	0.763476	1.34034e-40	0.983079	2.41119e-152
PSMA4	-0.733627	4.49639e-36	0.733627	4.49639e-36	0.956055	1.15875e-110
PSMC6	-0.757783	1.09857e-39	0.757783	1.09857e-39	0.984619	1.54503e-156
PTAFR	0.675175	9.05808e-29	-0.675175	9.05808e-29	-0.903787	3.98928e-77
R3HDM4	0.655368	1.16104e-26	-0.655368	1.16104e-26	-0.835196	7.08308e-55
RAP1B	-0.729259	1.83703e-35	0.729259	1.83703e-35	0.916358	4.83314e-83
RBX1	-0.789433	4.08134e-45	0.789433	4.08134e-45	0.921542	9.27071e-86
RGS18	-0.73127	9.6429e-36	0.73127	9.6429e-36	0.861614	5.37836e-62
RNF11	-0.68767	3.47419e-30	0.68767	3.47419e-30	0.757191	1.36255e-39
RP11-138A9.1	0.725899	5.32428e-35	-0.725899	5.32428e-35	-0.862155	3.71369e-62
RP11-488L18.10	-0.706005	2.12979e-32	0.706005	2.12979e-32	0.898039	1.09702e-74
RP3-507I15.1	-0.74898	2.53967e-38	0.74898	2.53967e-38	0.926601	1.34476e-88
RPL11	-0.746807	5.40396e-38	0.746807	5.40396e-38	0.896615	4.1893e-74
RPL22L1	-0.764064	1.07528e-40	0.764064	1.07528e-40	0.968796	1.50582e-125
RPL24	-0.748161	3.37967e-38	0.748161	3.37967e-38	0.925245	8.10378e-88
RPL27	-0.745933	7.30618e-38	0.745933	7.30618e-38	0.890889	7.56108e-72
RPL31	-0.609407	2.47767e-22	0.609407	2.47767e-22	0.801422	2.01048e-47
RPL34	-0.783235	5.56498e-44	0.783235	5.56498e-44	0.966596	1.40311e-122
RPL35	-0.750069	1.73454e-38	0.750069	1.73454e-38	0.923985	4.17894e-87
RPL39	-0.750163	1.67803e-38	0.750163	1.67803e-38	0.917022	2.21937e-83
RPL6	-0.695062	4.66531e-31	0.695062	4.66531e-31	0.918416	4.23819e-84
RPL7	-0.7466	5.80584e-38	0.7466	5.80584e-38	0.933771	5.44981e-93
RPL9	-0.752674	6.90887e-39	0.752674	6.90887e-39	0.944255	2.17172e-100
RPS10	-0.736612	1.69045e-36	0.736612	1.69045e-36	0.911544	1.13129e-80
RPS16P5	0.689122	2.35282e-30	-0.689122	2.35282e-30	-0.823956	3.20979e-52
RPS17	-0.764168	1.03395e-40	0.764168	1.03395e-40	0.942118	9.02822e-99
RPS18	-0.721459	2.12165e-34	0.721459	2.12165e-34	0.877301	5.82321e-67
RPS24	-0.781535	1.12292e-43	0.781535	1.12292e-43	0.98054	3.30266e-146
RPS6	-0.724407	8.49856e-35	0.724407	8.49856e-35	0.885367	8.68994e-70
RPS7	-0.802618	1.15989e-47	0.802618	1.15989e-47	0.968649	2.41673e-125
RSL24D1	-0.786791	1.25635e-44	0.786791	1.25635e-44	0.991408	3.47678e-182
S100A8	-0.668047	5.42302e-28	0.668047	5.42302e-28	0.765045	7.42901e-41
SCOC	-0.740372	4.83882e-37	0.740372	4.83882e-37	0.966108	6.01928e-122
SEC14L1	0.629675	3.75021e-24	-0.629675	3.75021e-24	-0.818885	4.40433e-51
SELK	-0.650085	3.98684e-26	0.650085	3.98684e-26	0.763133	1.52401e-40
SLC25A37	0.487126	1.12979e-13	-0.487126	1.12979e-13	-0.660662	3.28927e-27
SLC35A1	-0.720761	2.63002e-34	0.720761	2.63002e-34	0.958456	4.24947e-113
SLIRP	-0.784688	3.03968e-44	0.784688	3.03968e-44	0.9423	6.61343e-99
SMIM15	-0.687654	3.48872e-30	0.687654	3.48872e-30	0.907991	5.21999e-79
SNRPD2	-0.754383	3.75412e-39	0.754383	3.75412e-39	0.932192	5.55191e-92
SNRPG	-0.790235	2.89209e-45	0.790235	2.89209e-45	0.977831	1.70871e-140
SRP9	-0.728019	2.72585e-35	0.728019	2.72585e-35	0.954006	1.08878e-108
SUB1	-0.790936	2.13749e-45	0.790936	2.13749e-45	0.989935	3.29986e-175
TAF7	-0.759039	6.94084e-40	0.759039	6.94084e-40	0.945711	1.57596e-101
TAX1BP1	-0.702286	6.1775e-32	0.702286	6.1775e-32	0.940832	7.95176e-98
TBCA	-0.694579	5.32877e-31	0.694579	5.32877e-31	0.91824	5.23132e-84
TMA7	-0.801317	2.10942e-47	0.801317	2.10942e-47	0.953747	1.90383e-108
TMEM123	-0.591331	8.13612e-21	0.591331	8.13612e-21	0.796073	2.2483e-46
TMEM126A	-0.743056	1.95496e-37	0.743056	1.95496e-37	0.975382	6.62656e-136
TNFAIP8	-0.696128	3.47456e-31	0.696128	3.47456e-31	0.92998	1.30913e-90
TOMM5	-0.795597	2.77713e-46	0.795597	2.77713e-46	0.981554	1.48303e-148
TPRKB	-0.711625	4.12713e-33	0.711625	4.12713e-33	0.943883	4.20115e-100
TRAT1	-0.735785	2.22016e-36	0.735785	2.22016e-36	0.93962	5.9113e-97
TSNAX	-0.696841	2.85148e-31	0.696841	2.85148e-31	0.936026	1.78835e-94
TXNDC9	-0.742052	2.74803e-37	0.742052	2.74803e-37	0.96992	3.78462e-127
UQCRB	-0.740603	4.47848e-37	0.740603	4.47848e-37	0.928418	1.14613e-89
UQCRQ	-0.814444	4.08291e-50	0.814444	4.08291e-50	0.954144	8.07204e-109
USMG5	-0.739726	6.00844e-37	0.739726	6.00844e-37	0.964988	1.56732e-120
VBP1	-0.751859	9.22517e-39	0.751859	9.22517e-39	0.975182	1.49899e-135
ZC3H15	-0.738164	1.0114e-36	0.738164	1.0114e-36	0.971814	5.47528e-130
ZFAS1	-0.771678	5.82019e-42	0.771678	5.82019e-42	0.945758	1.44457e-101
ZNF267	-0.710265	6.16078e-33	0.710265	6.16078e-33	0.911272	1.52589e-80
ZNHIT3	-0.781712	1.04401e-43	0.781712	1.04401e-43	0.980135	2.65289e-145
