# Supplementary material for: Machine learning integration identifying an eight-gene diagnostic signature for acute mountain sickness
Source: Front Med (Lausanne). 2025 Nov 18;12:1688025. doi: 10.3389/fmed.2025.1688025 (PMC12669163; doi:10.3389/fmed.2025.1688025)
Supplement: Supplementary file 1 [file Data_Sheet_1.zip › Table S6 The calibration of the model were assessed by the Hosmer¿CLemeshow test and Brier score.xlsx]

## Sheet: Sheet1
Table S6 The calibration of the model were assessed by the Hosmer–Lemeshow test and Brier score.
Cohort	AUC	Brier	HL_pvalue
Train	0.948	0.092	0.125
GSE103940	0.818	0.235	0.324
GSE75665	0.76	0.205	0.521
