# Supplementary material for: Machine learning integration identifying an eight-gene diagnostic signature for acute mountain sickness
Source: Front Med (Lausanne). 2025 Nov 18;12:1688025. doi: 10.3389/fmed.2025.1688025 (PMC12669163; doi:10.3389/fmed.2025.1688025)
Supplement: Supplementary file 1 [file Data_Sheet_1.zip › Table S7 Model performance on training and validation sets.xlsx]

## Sheet: Sheet1
Table S7 Model performance on training and validation sets.
Cohorts	Accuracy	Precision	Recall	F1 scores
Training	0.9	0.925	0.881	0.902
GSE103940	0.818	0.727	0.889	0.8
GSE75665	0.8	0.8	0.8	0.8
