# Supplementary material for: Machine learning integration identifying an eight-gene diagnostic signature for acute mountain sickness
Source: Front Med (Lausanne). 2025 Nov 18;12:1688025. doi: 10.3389/fmed.2025.1688025 (PMC12669163; doi:10.3389/fmed.2025.1688025)
Supplement: Supplementary file 1 [file Data_Sheet_1.zip › Table S8 The Diagnostic Models of AMS.xlsx]

## Sheet: Sheet1
Table S8 The Diagnostic Models of AMS.
PMID	Model	Index	Type	ROC	Validation set	External validation	Sample size	Altitude (m)	Time
39277825	Model-1	overnight (ov‐SPO2) oxygen saturation	Clinical index	0.796	NA	NA	18	4800	12 days
39689841	Model-2	exercise stress echocardiography (ESE)	Clinical index	0.9	NA	NA	40	3600	1 days
38663991	Model-3	MR imaging	Clinical index	0.864	NA	NA	45	3650	1 days
40234589	Model-4	SpO2	Clinical index	NA	NA	NA	21	5050 and 2900	NA
34152862	Model-5	right ventricular outflow tract	Clinical index	NA	NA	NA	130	4100	7 days
38088829	Model-6	optical coherence tomography angiography	Clinical index	0.672	NA	NA	45	3874	NA
33904650	Model-7	resting SpO2	Clinical index	0.735	NA	NA	353	5300	NA
33904650	Model-7	end-exercise SpO2
33904650	Model-7	resting RR
33904650	Model-7	end-exercise RR
33904650	Model-7	delta HR
33904650	Model-7	systolic blood pressure
33904650	Model-7	no previous altitude exposure >5000 m
39351311	Model-8	SpO2	Clinical index	NA	NA	NA	42	≥2500	8 days
23379703	Model-9	ADMA levels	Blood biochemical Indicator	NA	NA	NA	12	4000	NA
36410656	Model-10	uric acid	Blood biochemical Indicator	0.817	NA	NA	22	3648	36 h
36410656	Model-10	platelet distribution width	Blood biochemical Indicator	0.844	NA	NA	22	3648	36 h
32214168	Model-11	tryptophan	Blood biochemical Indicator	0.998	NA	NA	356	3700	2 h
37841248	Model-12	SAP	Proteomics	0.965	NA	NA	158	3700 and 5000	7days+10h
		AAT
		LTF
35820276	Model-13	MMP-9	Proteomics	0.71	NA	NA	84	3000	NA
40438497	Model-14	systolic blood pressure (SBP)	Mixed Indicator	0.97	0.94	0.94	66	3650	35 h
		peak expiratory flow (PEF)
		Acyl-CoA synthetase long-chain family member 4 (ACSL4)
		immunoglobulin kappa variable 1D-16 (IGKV1D-16)
		coagulation factor XIII B subunit (F13B)
		prosaposin (PSAP)
		poliovirus receptor (PVR)
		multimerin-2 (MMRN2)
		2-Methyl-1,3-cyclohexadiene
		calcitriol
		4-Acetamido-2-amino-6-nitrotoluene
		20-Hydroxy-PGE2
35668171	Model-15	ISLR2	Transcriptomics	0.95	NA	NA	53	4300	4 h
		MYOC
		WFIKKN1
		SCARA5
		ADAM15
39944919	Model-16	HLA-DQB1	Transcriptomics	0.916	NA	NA	36	4300	NA
		LOC101927999
		TNNT1
		GAS6
